# Supplementary material for: Garnet-type Mn3Cr2(GeO4)3
Source: Acta Crystallogr Sect E Struct Rep Online. 2012 Apr 21;68(Pt 5):i35. doi: 10.1107/S1600536812016832 (PMC3344288; doi:10.1107/S1600536812016832)
Supplement: Supplementary file 1 [file e-68-00i35-sup1.cif]

##############################################################################
#                                                                            #
# This CIF contains the data in a paper accepted for publication in          #
# Acta Crystallographica Section E. It conforms to the requirements of       #
# Notes for Authors for Acta Crystallographica Section E, and has been       #
# peer reviewed under the auspices of the IUCr Commission on Journals.       #
#                                                                            #
# Full details of the Crystallographic Information File format               #
# are given in the paper "The Crystallographic Information File (CIF):       #
# a New Standard Archive File for Crystallography" by S. R. Hall, F. H.      #
# Allen and I. D. Brown [Acta Cryst. (1991), A47, 655-685].                  #
#                                                                            #
# The current version of the core CIF dictionary is obtainable from          #
# ftp://ftp.iucr.org/pub/cif_core.dic.                                       #
#                                                                            #
# Software is freely available for graphical display of the structure(s)     #
# in this CIF. For information consult the CIF software page                 #
# http://www.iucr.org/resources/cif/software.                                #
#                                                                            #
# This file may be used for bona fide research purposes within the           #
# scientific community so long as proper attribution is given to the journal # 
# article from which it was obtained.                                        #
#                                                                            #
##############################################################################
data_i
_audit_creation_method     SHELXL-97
_chemical_name_systematic
;
Trimanganese(II) dichromium(III) tris[orthogermanate(IV)]
;
_chemical_name_common     'trimanganese(II) dichromium(III) tris(germanate)'
_chemical_formula_moiety     'Cr2 Ge3 Mn3 O12'
_chemical_formula_sum     'Cr2 Ge3 Mn3 O12'
_chemical_formula_structural     '(Mn 2+)3  (Cr 3+)2 (GeO4)3'
_chemical_formula_iupac     'Mn3 Cr2 (Ge O4)3'
_chemical_formula_weight     678.59
_symmetry_cell_setting     cubic
_symmetry_space_group_name_H-M     'I a -3 d'
_symmetry_space_group_name_Hall     '-I 4bd 2c 3'
loop_
    _symmetry_equiv_pos_as_xyz
    'x, y, z'
    'x+1/2, -y+1/2, -z'
    '-x+1/2, -y, z+1/2'
    '-x, y+1/2, -z+1/2'
    '-y+1/4, x+3/4, z+1/4'
    'y+3/4, x+1/4, -z+1/4'
    'y+1/4, -x+1/4, z+3/4'
    '-y+3/4, -x+3/4, -z+3/4'
    'y, z, x'
    '-y+1/2, -z, x+1/2'
    'y+1/2, -z+1/2, -x'
    '-y, z+1/2, -x+1/2'
    '-z+1/4, y+3/4, x+1/4'
    '-z+3/4, -y+3/4, -x+3/4'
    'z+1/4, -y+1/4, x+3/4'
    'z+3/4, y+1/4, -x+1/4'
    'z, x, y'
    '-z, x+1/2, -y+1/2'
    '-z+1/2, -x, y+1/2'
    'z+1/2, -x+1/2, -y'
    '-x+3/4, -z+3/4, -y+3/4'
    '-x+1/4, z+3/4, y+1/4'
    'x+1/4, -z+1/4, y+3/4'
    'x+3/4, z+1/4, -y+1/4'
    'x+1/2, y+1/2, z+1/2'
    'x+1, -y+1, -z+1/2'
    '-x+1, -y+1/2, z+1'
    '-x+1/2, y+1, -z+1'
    '-y+3/4, x+5/4, z+3/4'
    'y+5/4, x+3/4, -z+3/4'
    'y+3/4, -x+3/4, z+5/4'
    '-y+5/4, -x+5/4, -z+5/4'
    'y+1/2, z+1/2, x+1/2'
    '-y+1, -z+1/2, x+1'
    'y+1, -z+1, -x+1/2'
    '-y+1/2, z+1, -x+1'
    '-z+3/4, y+5/4, x+3/4'
    '-z+5/4, -y+5/4, -x+5/4'
    'z+3/4, -y+3/4, x+5/4'
    'z+5/4, y+3/4, -x+3/4'
    'z+1/2, x+1/2, y+1/2'
    '-z+1/2, x+1, -y+1'
    '-z+1, -x+1/2, y+1'
    'z+1, -x+1, -y+1/2'
    '-x+5/4, -z+5/4, -y+5/4'
    '-x+3/4, z+5/4, y+3/4'
    'x+3/4, -z+3/4, y+5/4'
    'x+5/4, z+3/4, -y+3/4'
    '-x, -y, -z'
    '-x-1/2, y-1/2, z'
    'x-1/2, y, -z-1/2'
    'x, -y-1/2, z-1/2'
    'y-1/4, -x-3/4, -z-1/4'
    '-y-3/4, -x-1/4, z-1/4'
    '-y-1/4, x-1/4, -z-3/4'
    'y-3/4, x-3/4, z-3/4'
    '-y, -z, -x'
    'y-1/2, z, -x-1/2'
    '-y-1/2, z-1/2, x'
    'y, -z-1/2, x-1/2'
    'z-1/4, -y-3/4, -x-1/4'
    'z-3/4, y-3/4, x-3/4'
    '-z-1/4, y-1/4, -x-3/4'
    '-z-3/4, -y-1/4, x-1/4'
    '-z, -x, -y'
    'z, -x-1/2, y-1/2'
    'z-1/2, x, -y-1/2'
    '-z-1/2, x-1/2, y'
    'x-3/4, z-3/4, y-3/4'
    'x-1/4, -z-3/4, -y-1/4'
    '-x-1/4, z-1/4, -y-3/4'
    '-x-3/4, -z-1/4, y-1/4'
    '-x+1/2, -y+1/2, -z+1/2'
    '-x, y, z+1/2'
    'x, y+1/2, -z'
    'x+1/2, -y, z'
    'y+1/4, -x-1/4, -z+1/4'
    '-y-1/4, -x+1/4, z+1/4'
    '-y+1/4, x+1/4, -z-1/4'
    'y-1/4, x-1/4, z-1/4'
    '-y+1/2, -z+1/2, -x+1/2'
    'y, z+1/2, -x'
    '-y, z, x+1/2'
    'y+1/2, -z, x'
    'z+1/4, -y-1/4, -x+1/4'
    'z-1/4, y-1/4, x-1/4'
    '-z+1/4, y+1/4, -x-1/4'
    '-z-1/4, -y+1/4, x+1/4'
    '-z+1/2, -x+1/2, -y+1/2'
    'z+1/2, -x, y'
    'z, x+1/2, -y'
    '-z, x, y+1/2'
    'x-1/4, z-1/4, y-1/4'
    'x+1/4, -z-1/4, -y+1/4'
    '-x+1/4, z+1/4, -y-1/4'
    '-x-1/4, -z+1/4, y+1/4'
_cell_length_a     12.0001(3)
_cell_length_b     12.0001(3)
_cell_length_c     12.0001(3)
_cell_angle_alpha     90.00
_cell_angle_beta     90.00
_cell_angle_gamma     90.00
_cell_volume     1728.04(7)
_cell_formula_units_Z     8
_cell_measurement_reflns_used     6052
_cell_measurement_theta_min     0.41
_cell_measurement_theta_max     40.25
_cell_measurement_temperature     293(2)
_exptl_crystal_description     'truncated rhombic dodecahedron'
_exptl_crystal_colour     'dark green'
_exptl_crystal_size_max     0.1753
_exptl_crystal_size_mid     0.1492
_exptl_crystal_size_min     0.0944
_exptl_crystal_density_diffrn     5.217
_exptl_crystal_density_method     'not measured'
_exptl_crystal_F_000     2520
_exptl_absorpt_coefficient_mu     17.013
_exptl_absorpt_correction_type     numerical
_exptl_absorpt_process_details
                           '(<i>HABITUS</i>; Herrendorf & B\"arnighausen, 1997)'
_exptl_absorpt_correction_T_min     0.0625
_exptl_absorpt_correction_T_max     0.2007
_exptl_special_details     ?
_diffrn_ambient_temperature     293(2)
_diffrn_radiation_type     MoK\a
_diffrn_radiation_wavelength     0.71073
_diffrn_radiation_source     'fine-focus sealed tube'
_diffrn_radiation_monochromator     graphite
_diffrn_measurement_device_type     'Nonius KappaCCD'
_diffrn_measurement_method     '\w scans'
_diffrn_detector_area_resol_mean     ?
_diffrn_reflns_number     7635
_diffrn_reflns_av_R_equivalents     0.0842
_diffrn_reflns_av_sigmaI/netI     0.0234
_diffrn_reflns_theta_min     4.16
_diffrn_reflns_theta_max     33.10
_diffrn_reflns_theta_full     33.10
_diffrn_measured_fraction_theta_max     0.996
_diffrn_measured_fraction_theta_full     0.996
_diffrn_reflns_limit_h_min     -18
_diffrn_reflns_limit_h_max     16
_diffrn_reflns_limit_k_min     -18
_diffrn_reflns_limit_k_max     15
_diffrn_reflns_limit_l_min     -17
_diffrn_reflns_limit_l_max     15
_diffrn_standards_number     0
_diffrn_standards_interval_count     .
_diffrn_standards_interval_time     .
_diffrn_standards_decay_%     ?
_refine_special_details
;
Refinement of <i>F</i>^2^ against ALL reflections. The weighted <i>R</i>-factor
<i>wR</i> and goodness of fit <i>S</i> are based on <i>F</i>^2^, conventional
<i>R</i>-factors <i>R</i> are based on <i>F</i>, with <i>F</i> set to zero for
negative <i>F</i>^2^. The threshold expression of <i>F</i>^2^ >
\s(<i>F</i>^2^) is used only for calculating <i>R</i>-factors(gt) <i>etc</i>.
and is not relevant to the choice of reflections for refinement.
<i>R</i>-factors based on <i>F</i>^2^ are statistically about twice as large
as those based on <i>F</i>, and <i>R</i>- factors based on ALL data will be
even larger.
;
_reflns_number_total     277
_reflns_number_gt     265
_reflns_threshold_expression     I>2sigma(I)
_refine_ls_structure_factor_coef     Fsqd
_refine_ls_matrix_type     full
_refine_ls_R_factor_all     0.0260
_refine_ls_R_factor_gt     0.0251
_refine_ls_wR_factor_gt     0.0677
_refine_ls_wR_factor_ref     0.0681
_refine_ls_goodness_of_fit_ref     1.257
_refine_ls_restrained_S_all     1.257
_refine_ls_number_reflns     277
_refine_ls_number_parameters     18
_refine_ls_number_restraints     0
_refine_ls_weighting_scheme     calc
_refine_ls_weighting_details
        'calc w=1/[\s^2^(Fo^2^)+(0.0115P)^2^+25.1758P] where P=(Fo^2^+2Fc^2^)/3'
_atom_sites_solution_primary     direct
_atom_sites_solution_secondary     difmap
_refine_ls_shift/su_max     0.000
_refine_ls_shift/su_mean     0.000
_refine_diff_density_max     0.632
_refine_diff_density_min     -0.717
_refine_ls_extinction_method     'SHELXL97 (Sheldrick, 2008)'
_refine_ls_extinction_coef     0.0031(2)
_refine_ls_extinction_expression
                                  'Fc^*^=kFc[1+0.001xFc^2^\l^3^/sin(2\q)]^-1/4^'
loop_
    _atom_type_symbol
    _atom_type_description
    _atom_type_scat_dispersion_real
    _atom_type_scat_dispersion_imag
    _atom_type_scat_source
    'Mn' 'Mn' 0.3368 0.7283
                         'International Tables Vol C Tables 4.2.6.8 and 6.1.1.4'
    'Cr' 'Cr' 0.3209 0.6236
                         'International Tables Vol C Tables 4.2.6.8 and 6.1.1.4'
    'Ge' 'Ge' 0.1547 1.8001
                         'International Tables Vol C Tables 4.2.6.8 and 6.1.1.4'
    'O' 'O' 0.0106 0.0060
                         'International Tables Vol C Tables 4.2.6.8 and 6.1.1.4'
_computing_data_collection     'COLLECT (Nonius, 1998)'
_computing_cell_refinement     'SCALEPACK (Otwinowski & Minor, 1997)'
_computing_data_reduction     'DENZO and SCALEPACK (Otwinowski & Minor, 1997)'
_computing_structure_solution     'SHELXS97 (Sheldrick, 2008)'
_computing_structure_refinement     'SHELXL97 (Sheldrick, 2008)'
_computing_molecular_graphics     'DIAMOND (Brandenburg & Putz, 2012)'
_computing_publication_material     'publCIF (Westrip, 2010)'
loop_
    _atom_site_type_symbol
    _atom_site_label
    _atom_site_fract_x
    _atom_site_fract_y
    _atom_site_fract_z
    _atom_site_U_iso_or_equiv
    _atom_site_adp_type
    _atom_site_calc_flag
    _atom_site_refinement_flags
    _atom_site_occupancy
    _atom_site_symmetry_multiplicity
    _atom_site_disorder_assembly
    _atom_site_disorder_group
    Mn Mn 0.1250 0.0000 0.2500 0.0080(3) Uani d S 1 4 . .
    Cr Cr 0.0000 0.0000 0.0000 0.0023(3) Uani d S 1 6 . .
    Ge Ge 0.3750 0.0000 0.2500 0.0045(2) Uani d S 1 4 . .
    O O 0.03061(17) 0.05245(18) 0.65268(17) 0.0065(4) Uani d . 1 1 . .
loop_
    _atom_site_aniso_label
    _atom_site_aniso_U_11
    _atom_site_aniso_U_22
    _atom_site_aniso_U_33
    _atom_site_aniso_U_12
    _atom_site_aniso_U_13
    _atom_site_aniso_U_23
    Mn 0.0039(4) 0.0100(3) 0.0100(3) 0.000 0.000 0.0019(3)
    Cr 0.0023(3) 0.0023(3) 0.0023(3) 0.00006(17) 0.00006(17) 0.00006(17)
    Ge 0.0036(3) 0.0050(3) 0.0050(3) 0.000 0.000 0.000
    O 0.0068(9) 0.0082(9) 0.0044(8) 0.0016(7) -0.0018(7) -0.0006(7)
_geom_special_details
;
All e.s.d.'s (except the e.s.d. in the dihedral angle between two l.s. planes)
are estimated using the full covariance matrix. The cell e.s.d.'s are taken
into account individually in the estimation of e.s.d.'s in distances, angles
and torsion angles; correlations between e.s.d.'s in cell parameters are only
used when they are defined by crystal symmetry. An approximate (isotropic)
treatment of cell e.s.d.'s is used for estimating e.s.d.'s involving l.s.
planes.
;
loop_
    _geom_bond_atom_site_label_1
    _geom_bond_atom_site_label_2
    _geom_bond_site_symmetry_2
    _geom_bond_distance
    _geom_bond_publ_flag
    Mn O 94_565 2.291(2) ?
    Mn O 74_554 2.291(2) ?
    Mn O 69_656 2.291(2) ?
    Mn O 49_556 2.291(2) ?
    Mn O 67_556 2.422(2) ?
    Mn O 63_656 2.422(2) ?
    Mn O 88_655 2.422(2) ?
    Mn O 90_455 2.422(2) ?
    Cr O 90_455 1.972(2) ?
    Cr O 42_544 1.972(2) ?
    Cr O 26_445 1.972(2) ?
    Cr O 34_454 1.972(2) ?
    Cr O 82_545 1.972(2) ?
    Cr O 74_554 1.972(2) ?
    Ge O 28_545 1.744(2) ?
    Ge O 69_656 1.744(2) ?
    Ge O 94_565 1.744(2) ?
    Ge O 3_554 1.744(2) ?
    O Ge 3 1.744(2) ?
    O Cr 26_445 1.972(2) ?
    O Mn 49_556 2.291(2) ?
    O Mn 83 2.422(2) ?
loop_
    _geom_angle_atom_site_label_1
    _geom_angle_atom_site_label_2
    _geom_angle_atom_site_label_3
    _geom_angle_site_symmetry_1
    _geom_angle_site_symmetry_3
    _geom_angle
    _geom_angle_publ_flag
    O Mn O 94_565 74_554 112.61(10) ?
    O Mn O 94_565 69_656 70.78(10) ?
    O Mn O 74_554 69_656 160.86(10) ?
    O Mn O 94_565 49_556 160.86(10) ?
    O Mn O 74_554 49_556 70.78(10) ?
    O Mn O 69_656 49_556 112.61(10) ?
    O Mn O 94_565 67_556 94.58(6) ?
    O Mn O 74_554 67_556 124.69(4) ?
    O Mn O 69_656 67_556 72.34(8) ?
    O Mn O 49_556 67_556 69.78(10) ?
    O Mn O 94_565 63_656 124.69(4) ?
    O Mn O 74_554 63_656 94.58(6) ?
    O Mn O 69_656 63_656 69.78(10) ?
    O Mn O 49_556 63_656 72.34(8) ?
    O Mn O 67_556 63_656 108.41(10) ?
    O Mn O 94_565 88_655 69.78(10) ?
    O Mn O 74_554 88_655 72.34(8) ?
    O Mn O 69_656 88_655 124.69(4) ?
    O Mn O 49_556 88_655 94.58(6) ?
    O Mn O 67_556 88_655 73.85(10) ?
    O Mn O 63_656 88_655 164.23(10) ?
    O Mn O 94_565 90_455 72.34(8) ?
    O Mn O 74_554 90_455 69.78(10) ?
    O Mn O 69_656 90_455 94.58(6) ?
    O Mn O 49_556 90_455 124.69(4) ?
    O Mn O 67_556 90_455 164.23(10) ?
    O Mn O 63_656 90_455 73.85(10) ?
    O Mn O 88_655 90_455 108.41(10) ?
    O Mn Ge 94_565 . 35.39(5) ?
    O Mn Ge 74_554 . 144.61(5) ?
    O Mn Ge 69_656 . 35.39(5) ?
    O Mn Ge 49_556 . 144.61(5) ?
    O Mn Ge 67_556 . 82.12(5) ?
    O Mn Ge 63_656 . 97.88(5) ?
    O Mn Ge 88_655 . 97.88(5) ?
    O Mn Ge 90_455 . 82.12(5) ?
    O Mn Ge 94_565 51_556 144.61(5) ?
    O Mn Ge 74_554 51_556 35.39(5) ?
    O Mn Ge 69_656 51_556 144.61(5) ?
    O Mn Ge 49_556 51_556 35.39(5) ?
    O Mn Ge 67_556 51_556 97.88(5) ?
    O Mn Ge 63_656 51_556 82.12(5) ?
    O Mn Ge 88_655 51_556 82.12(5) ?
    O Mn Ge 90_455 51_556 97.88(5) ?
    O Cr O 90_455 42_544 180.00(17) ?
    O Cr O 90_455 26_445 93.67(8) ?
    O Cr O 42_544 26_445 86.33(8) ?
    O Cr O 90_455 34_454 93.67(8) ?
    O Cr O 42_544 34_454 86.33(8) ?
    O Cr O 26_445 34_454 86.33(8) ?
    O Cr O 90_455 82_545 86.33(8) ?
    O Cr O 42_544 82_545 93.67(8) ?
    O Cr O 26_445 82_545 93.67(8) ?
    O Cr O 34_454 82_545 180.00(17) ?
    O Cr O 90_455 74_554 86.33(8) ?
    O Cr O 42_544 74_554 93.67(8) ?
    O Cr O 26_445 74_554 180.00(17) ?
    O Cr O 34_454 74_554 93.67(8) ?
    O Cr O 82_545 74_554 86.33(8) ?
    O Ge O 28_545 69_656 114.93(7) ?
    O Ge O 28_545 94_565 114.93(7) ?
    O Ge O 69_656 94_565 99.02(14) ?
    O Ge O 28_545 3_554 99.02(14) ?
    O Ge O 69_656 3_554 114.93(7) ?
    O Ge O 94_565 3_554 114.93(7) ?
    O Ge Mn 28_545 . 130.49(7) ?
    O Ge Mn 69_656 . 49.51(7) ?
    O Ge Mn 94_565 . 49.51(7) ?
    O Ge Mn 3_554 . 130.49(7) ?
    O Ge Mn 28_545 51_656 49.51(7) ?
    O Ge Mn 69_656 51_656 130.49(7) ?
    O Ge Mn 94_565 51_656 130.49(7) ?
    O Ge Mn 3_554 51_656 49.51(7) ?
    Ge O Cr 3 26_445 128.90(11) ?
    Ge O Mn 3 49_556 95.10(9) ?
    Cr O Mn 26_445 49_556 103.54(9) ?
    Ge O Mn 3 83 122.92(10) ?
    Cr O Mn 26_445 83 99.02(8) ?
    Mn O Mn 49_556 83 102.43(8) ?
data_global
_journal_date_recd_electronic     2012-04-11
_journal_date_accepted     2012-04-17
_journal_name_full     'Acta Crystallographica, Section E'
_journal_year     2012
_journal_volume     68
_journal_issue      5
_journal_page_first     i35
_journal_page_last     i35
_journal_paper_category     QI
_journal_paper_doi     10.1107/S1600536812016832
_journal_coeditor_code     WM2621
_publ_contact_author_name     'Rainer Niewa'
_publ_contact_author_address
;
Institut f\"ur Anorganische Chemie
Universit\"at Stuttgart
Pfaffenwaldring 55
70569 Stuttgart, Germany
;
_publ_contact_author_email     rainer.niewa@iac.uni-stuttgart.de
_publ_contact_author_fax     +49-711-685-64241
_publ_contact_author_phone     +49-711-685-64217
_publ_section_title
;
Garnet-type Mn~3~Cr~2~(GeO~4~)~3~
;
loop_
    _publ_author_name
    _publ_author_footnote
    _publ_author_address
    'Lipp, Christian' .
;
Institut f\"ur Anorganische Chemie
Universit\"at Stuttgart
Pfaffenwaldring 55
70569 Stuttgart, Germany
;
    'Strobel, Sabine' .
;
Institut f\"ur Anorganische Chemie
Universit\"at Stuttgart
Pfaffenwaldring 55
70569 Stuttgart, Germany
;
    'Lissner, Falk' .
;
Institut f\"ur Anorganische Chemie
Universit\"at Stuttgart
Pfaffenwaldring 55
70569 Stuttgart, Germany
;
    'Niewa, Rainer' .
;
Institut f\"ur Anorganische Chemie
Universit\"at Stuttgart
Pfaffenwaldring 55
70569 Stuttgart, Germany
;
_iucr_refine_instructions_details
;
TITL  MN3CR2GE3O12
CELL  0.71073 12.00010 12.00010 12.00010 90.00000 90.00000 90.00000
ZERR 8  0.00030  0.00030  0.00030  0.00000  0.00000  0.00000
LATT 2
SYMM X+ 0.50000, -Y+ 0.50000, -Z
SYMM -X+ 0.50000, -Y, Z+ 0.50000
SYMM -X, Y+ 0.50000, -Z+ 0.50000
SYMM -Y+ 0.25000, X+ 0.75000, Z+ 0.25000
SYMM Y+ 0.75000, X+ 0.25000, -Z+ 0.25000
SYMM Y+ 0.25000, -X+ 0.25000, Z+ 0.75000
SYMM -Y+ 0.75000, -X+ 0.75000, -Z+ 0.75000
SYMM Y, Z, X
SYMM -Y+ 0.50000, -Z, X+ 0.50000
SYMM Y+ 0.50000, -Z+ 0.50000, -X
SYMM -Y, Z+ 0.50000, -X+ 0.50000
SYMM -Z+ 0.25000, Y+ 0.75000, X+ 0.25000
SYMM -Z+ 0.75000, -Y+ 0.75000, -X+ 0.75000
SYMM Z+ 0.25000, -Y+ 0.25000, X+ 0.75000
SYMM Z+ 0.75000, Y+ 0.25000, -X+ 0.25000
SYMM Z, X, Y
SYMM -Z, X+ 0.50000, -Y+ 0.50000
SYMM -Z+ 0.50000, -X, Y+ 0.50000
SYMM Z+ 0.50000, -X+ 0.50000, -Y
SYMM -X+ 0.75000, -Z+ 0.75000, -Y+ 0.75000
SYMM -X+ 0.25000, Z+ 0.75000, Y+ 0.25000
SYMM X+ 0.25000, -Z+ 0.25000, Y+ 0.75000
SYMM X+ 0.75000, Z+ 0.25000, -Y+ 0.25000
SFAC MN CR GE O
UNIT 24 16 24 96
PLAN 30
FMAP 2
L.S. 5
ACTA
BOND
OMIT 0  6  8
WGHT    0.011500   25.175798
EXTI    0.003085
FVAR       0.12866
MN    1    0.125000    0.000000    0.250000    10.25000    0.00389    0.01003 =
         0.01003    0.00189    0.00000    0.00000
CR    2    0.000000    0.000000    0.000000    10.16667    0.00235    0.00235 =
         0.00235    0.00006    0.00006    0.00006
GE    3    0.375000    0.000000    0.250000    10.25000    0.00361    0.00501 =
         0.00501    0.00000    0.00000    0.00000
O     4    0.030614    0.052447    0.652678    11.00000    0.00676    0.00821 =
         0.00442   -0.00056   -0.00179    0.00159
HKLF 4
REM   MN3CR2GE3O12
REM R1 =  0.0251 for    265 Fo > 4sig(Fo)  and  0.0260 for all    277 data
REM     18 parameters refined using      0 restraints
END
WGHT      0.0114     25.1704
REM Highest difference peak  0.632,  deepest hole -0.717,  1-sigma level  0.165
Q1    1   0.0573  0.0057  0.6847  11.00000  0.05    0.54
Q2    1   0.0054  0.1250  0.7554  10.50000  0.05    0.54
Q3    1   0.1246  0.0077  0.6258  11.00000  0.05    0.48
Q4    1  -0.0188  0.0536  0.6529  11.00000  0.05    0.47
Q5    1   0.0110  0.0715  0.6818  11.00000  0.05    0.45
Q6    1   0.0023  0.0067  0.6313  11.00000  0.05    0.44
Q7    1   0.0634  0.0695  0.6272  11.00000  0.05    0.41
Q8    1   0.0511  0.0040  0.1895  11.00000  0.05    0.38
Q9    1   0.0009  0.1253  0.6299  11.00000  0.05    0.34
Q10   1   0.0479  0.1097  0.6892  11.00000  0.05    0.31
Q11   1   0.2644  0.0000  0.2500  10.50000  0.05    0.30
Q12   1   0.0043 -0.0742  0.6897  11.00000  0.05    0.29
Q13   1  -0.0645  0.0677  0.6273  11.00000  0.05    0.28
Q14   1   0.4404  0.1250  0.1904  10.50000  0.05    0.28
Q15   1   0.0954  0.0520  0.6594  11.00000  0.05    0.25
Q16   1   0.0735  0.0026  0.5768  11.00000  0.05    0.24
Q17   1   0.0659 -0.0700  0.6320  11.00000  0.05    0.24
Q18   1   0.0035  0.0734  0.5770  11.00000  0.05    0.21
Q19   1   0.0037 -0.0391  0.6455  11.00000  0.05    0.19
Q20   1  -0.0570  0.1250  0.6930  10.50000  0.05    0.15
Q21   1   0.4640  0.0674  0.2150  11.00000  0.05    0.15
Q22   1   0.0680  0.1211  0.5476  11.00000  0.05    0.13
Q23   1   0.1432 -0.0829  0.3115  11.00000  0.05    0.07
Q24   1   0.2081 -0.0029  0.1916  11.00000  0.05    0.06
Q25   1   0.3594  0.0780  0.3129  11.00000  0.05    0.03
;
