# Supplementary material for: Garnet-type Mn3Cr2(GeO4)3
Source: Acta Crystallogr Sect E Struct Rep Online. 2012 Apr 21;68(Pt 5):i35. doi: 10.1107/S1600536812016832 (PMC3344288; doi:10.1107/S1600536812016832)
Supplement: Supplementary file 2 [file e-68-00i35-Isup2.hkl]

# 
# h,k,l, Fc-squared, Fo-squared, sigma(Fo-squared) and status flag 
# 
data_I
_shelx_title '  MN3CR2GE3O12' 
_shelx_refln_list_code          4 
_shelx_F_calc_maximum      983.42 
_exptl_crystal_F_000      2520.00 
_reflns_d_resolution_high  0.6508 
 
loop_ 
 _symmetry_equiv_pos_as_xyz 
 'x, y, z' 
 'x+1/2, -y+1/2, -z' 
 '-x+1/2, -y, z+1/2' 
 '-x, y+1/2, -z+1/2' 
 '-y+1/4, x+3/4, z+1/4' 
 'y+3/4, x+1/4, -z+1/4' 
 'y+1/4, -x+1/4, z+3/4' 
 '-y+3/4, -x+3/4, -z+3/4' 
 'y, z, x' 
 '-y+1/2, -z, x+1/2' 
 'y+1/2, -z+1/2, -x' 
 '-y, z+1/2, -x+1/2' 
 '-z+1/4, y+3/4, x+1/4' 
 '-z+3/4, -y+3/4, -x+3/4' 
 'z+1/4, -y+1/4, x+3/4' 
 'z+3/4, y+1/4, -x+1/4' 
 'z, x, y' 
 '-z, x+1/2, -y+1/2' 
 '-z+1/2, -x, y+1/2' 
 'z+1/2, -x+1/2, -y' 
 '-x+3/4, -z+3/4, -y+3/4' 
 '-x+1/4, z+3/4, y+1/4' 
 'x+1/4, -z+1/4, y+3/4' 
 'x+3/4, z+1/4, -y+1/4' 
 'x+1/2, y+1/2, z+1/2' 
 'x+1, -y+1, -z+1/2' 
 '-x+1, -y+1/2, z+1' 
 '-x+1/2, y+1, -z+1' 
 '-y+3/4, x+5/4, z+3/4' 
 'y+5/4, x+3/4, -z+3/4' 
 'y+3/4, -x+3/4, z+5/4' 
 '-y+5/4, -x+5/4, -z+5/4' 
 'y+1/2, z+1/2, x+1/2' 
 '-y+1, -z+1/2, x+1' 
 'y+1, -z+1, -x+1/2' 
 '-y+1/2, z+1, -x+1' 
 '-z+3/4, y+5/4, x+3/4' 
 '-z+5/4, -y+5/4, -x+5/4' 
 'z+3/4, -y+3/4, x+5/4' 
 'z+5/4, y+3/4, -x+3/4' 
 'z+1/2, x+1/2, y+1/2' 
 '-z+1/2, x+1, -y+1' 
 '-z+1, -x+1/2, y+1' 
 'z+1, -x+1, -y+1/2' 
 '-x+5/4, -z+5/4, -y+5/4' 
 '-x+3/4, z+5/4, y+3/4' 
 'x+3/4, -z+3/4, y+5/4' 
 'x+5/4, z+3/4, -y+3/4' 
 '-x, -y, -z' 
 '-x-1/2, y-1/2, z' 
 'x-1/2, y, -z-1/2' 
 'x, -y-1/2, z-1/2' 
 'y-1/4, -x-3/4, -z-1/4' 
 '-y-3/4, -x-1/4, z-1/4' 
 '-y-1/4, x-1/4, -z-3/4' 
 'y-3/4, x-3/4, z-3/4' 
 '-y, -z, -x' 
 'y-1/2, z, -x-1/2' 
 '-y-1/2, z-1/2, x' 
 'y, -z-1/2, x-1/2' 
 'z-1/4, -y-3/4, -x-1/4' 
 'z-3/4, y-3/4, x-3/4' 
 '-z-1/4, y-1/4, -x-3/4' 
 '-z-3/4, -y-1/4, x-1/4' 
 '-z, -x, -y' 
 'z, -x-1/2, y-1/2' 
 'z-1/2, x, -y-1/2' 
 '-z-1/2, x-1/2, y' 
 'x-3/4, z-3/4, y-3/4' 
 'x-1/4, -z-3/4, -y-1/4' 
 '-x-1/4, z-1/4, -y-3/4' 
 '-x-3/4, -z-1/4, y-1/4' 
 '-x+1/2, -y+1/2, -z+1/2' 
 '-x, y, z+1/2' 
 'x, y+1/2, -z' 
 'x+1/2, -y, z' 
 'y+1/4, -x-1/4, -z+1/4' 
 '-y-1/4, -x+1/4, z+1/4' 
 '-y+1/4, x+1/4, -z-1/4' 
 'y-1/4, x-1/4, z-1/4' 
 '-y+1/2, -z+1/2, -x+1/2' 
 'y, z+1/2, -x' 
 '-y, z, x+1/2' 
 'y+1/2, -z, x' 
 'z+1/4, -y-1/4, -x+1/4' 
 'z-1/4, y-1/4, x-1/4' 
 '-z+1/4, y+1/4, -x-1/4' 
 '-z-1/4, -y+1/4, x+1/4' 
 '-z+1/2, -x+1/2, -y+1/2' 
 'z+1/2, -x, y' 
 'z, x+1/2, -y' 
 '-z, x, y+1/2' 
 'x-1/4, z-1/4, y-1/4' 
 'x+1/4, -z-1/4, -y+1/4' 
 '-x+1/4, z+1/4, -y-1/4' 
 '-x-1/4, -z+1/4, y+1/4' 
 
_cell_length_a    12.0001 
_cell_length_b    12.0001 
_cell_length_c    12.0001 
_cell_angle_alpha  90.000 
_cell_angle_beta   90.000 
_cell_angle_gamma  90.000 
 
_shelx_F_squared_multiplier     1.000 
 
loop_ 
 _refln_index_h 
 _refln_index_k 
 _refln_index_l 
 _refln_F_squared_calc 
 _refln_F_squared_meas 
 _refln_F_squared_sigma 
 _refln_observed_status 
   1   1   2     4690.72     4548.07     83.22 o 
   0   2   2     1105.51     1090.91    106.33 o 
   1   2   3     6588.39     6870.30     74.99 o 
   2   3   3    47886.04    47857.67    736.98 o 
   0   0   4   524618.06   533226.81  17397.38 o 
   0   2   4   475809.81   461213.81   6039.91 o 
   2   2   4   249695.39   236976.80   3276.29 o 
   1   3   4    12254.00    13308.29    121.76 o 
   0   4   4    21916.28    23243.07    274.85 o 
   4   4   4   509247.88   503125.59  19936.13 o 
   1   2   5     1843.04     3367.77     42.17 o 
   2   3   5      665.73     1573.00     23.78 o 
   1   4   5      499.09      542.56     13.74 o 
   3   4   5      266.49      296.76      9.54 o 
   2   5   5      104.59      499.66     27.84 o 
   1   1   6     8618.93    11468.56    148.10 o 
   0   2   6     2516.74     3652.21     63.31 o 
   1   3   6     7696.23     7090.80     68.12 o 
   3   3   6     2422.99     2146.05     43.11 o 
   0   4   6   456506.66   469129.00   6854.47 o 
   2   4   6   326074.19   338588.31   4113.32 o 
   1   5   6     1918.31     1807.98     23.90 o 
   3   5   6    11120.96    10559.68    141.86 o 
   5   5   6      225.34      241.94     22.55 o 
   0   6   6     3790.11     3563.42    146.43 o 
   4   6   6   194873.61   191129.98   3930.26 o 
   1   2   7     2860.48     2694.87     34.57 o 
   2   3   7    11829.99    11136.79    121.54 o 
   1   4   7     3550.12     3740.80     48.76 o 
   3   4   7     1702.74     1709.12     31.86 o 
   2   5   7     9127.72     8467.79    103.55 o 
   4   5   7     5861.41     5484.90     80.00 o 
   1   6   7    14772.80    13932.76    169.53 o 
   3   6   7     2413.10     2257.26     38.49 o 
   5   6   7       65.50      164.23     17.34 o 
   2   7   7      656.86      644.63     22.63 o 
   6   7   7     8456.10     8034.13    150.46 o 
   0   0   8   967124.75   961540.56  41739.90 o 
   0   2   8     4958.92     5009.43     64.00 o 
   2   2   8      339.61      631.72     90.53 o 
   1   3   8      318.10      413.74     17.73 o 
   0   4   8   226428.63   228267.72   2861.34 o 
   2   4   8   234064.22   228998.27   2244.92 o 
   4   4   8       82.57      921.59     66.29 o 
   1   5   8     4597.46     4398.98     58.68 o 
   3   5   8     8687.35     8380.09    111.06 o 
   2   6   8     5084.46     4420.85     92.45 o 
   4   6   8   167851.36   166644.84   2099.15 o 
   6   6   8     3821.93     3225.48     93.56 o 
   1   7   8      619.60      693.02     21.93 o 
   3   7   8      558.08      517.15     20.63 o 
   5   7   8      168.88      144.11     13.21 o 
   0   8   8   612296.31   620256.63  19348.90 o 
   4   8   8   126857.04   129539.21   2932.92 o 
   8   8   8   419767.34   464598.00  19832.06 o 
   1   2   9     3276.69     2960.19     38.36 o 
   2   3   9     1119.20     1020.49     19.51 o 
   1   4   9     6111.66     6004.91     70.07 o 
   3   4   9     2186.97     2116.57     38.94 o 
   2   5   9     2684.21     2472.83     38.63 o 
   4   5   9       22.79       22.66     15.41 o 
   1   6   9     1038.88     1031.12     24.18 o 
   3   6   9     1588.68     1567.28     27.82 o 
   5   6   9     1201.16     1253.96     34.79 o 
   2   7   9     5429.93     5302.55     88.11 o 
   4   7   9      259.70      211.18     28.94 o 
   6   7   9       71.17      114.08     15.19 o 
   1   8   9     2516.34     2493.02     47.90 o 
   3   8   9      231.65      212.68     13.43 o 
   5   8   9      674.83      630.76     17.68 o 
   7   8   9      575.02      577.09     26.12 o 
   2   9   9       67.37      172.62     32.38 o 
   6   9   9    11363.67    11059.49    273.77 o 
   1   1  10    11706.23    10878.31    117.47 o 
   0   2  10    20214.58    19094.44    325.76 o 
   1   3  10     2552.13     2332.57     29.79 o 
   3   3  10      424.02      478.62     31.51 o 
   0   4  10   207874.63   209569.47   2593.33 o 
   2   4  10   160881.20   165363.84   1939.52 o 
   1   5  10      266.14      255.49     18.20 o 
   3   5  10      988.65      957.31     26.36 o 
   5   5  10     2488.24     2319.83    115.49 o 
   0   6  10     6553.15     6059.26    124.04 o 
   2   6  10     2354.67     2523.10     57.74 o 
   4   6  10   112136.83   111739.53   1231.50 o 
   1   7  10      141.13      229.52     26.54 o 
   3   7  10     1065.67     1092.09     32.18 o 
   5   7  10     3208.87     3175.25     52.55 o 
   7   7  10     2806.75     2907.92     78.81 o 
   0   8  10      578.18      894.42     67.49 o 
   2   8  10      371.39      500.66     38.35 o 
   4   8  10   139794.64   140555.42   1973.37 o 
   6   8  10      162.10      248.29     25.85 o 
   1   9  10     1420.08     1414.45     31.19 o 
   3   9  10     2949.61     2924.96     58.44 o 
   5   9  10     3740.94     3642.81     68.95 o 
   7   9  10      816.60      921.18     37.95 o 
   9   9  10      166.15      249.03     43.24 o 
   0  10  10     4761.99     4743.33    128.01 o 
   4  10  10    97206.02    98627.12   2684.40 o 
   8  10  10      514.89      724.99     61.37 o 
   1   2  11      775.42      785.04     23.43 o 
   2   3  11     2851.17     2670.89     39.64 o 
   1   4  11     1481.47     1363.63     26.24 o 
   3   4  11      504.18      463.32     18.64 o 
   2   5  11     2898.94     2731.11     37.46 o 
   4   5  11        2.90       -5.11     15.00 o 
   1   6  11     2701.30     2646.88     45.96 o 
   3   6  11      611.94      578.28     25.19 o 
   5   6  11     1326.66     1293.90     29.10 o 
   2   7  11      519.69      495.54     21.37 o 
   4   7  11     2991.60     2773.39     48.53 o 
   6   7  11     2248.02     2214.94     40.53 o 
   1   8  11      552.55      514.30     23.92 o 
   3   8  11      268.49      224.43     24.38 o 
   5   8  11     1833.99     1783.66     46.85 o 
   7   8  11      781.88      792.06     29.87 o 
   2   9  11      975.73      989.12     32.48 o 
   4   9  11      423.03      394.70     25.52 o 
   6   9  11     4760.60     4712.08    118.24 o 
   8   9  11       46.89       27.07     31.23 o 
   1  10  11     1633.36     1707.56     38.93 o 
   3  10  11     2818.21     2662.66     51.28 o 
   5  10  11     2914.33     2877.80     47.59 o 
   7  10  11      796.91      838.84     35.88 o 
   9  10  11       71.98       94.00     48.27 o 
   2  11  11     2044.85     1930.57     77.65 o 
   6  11  11     2939.54     3089.99    128.33 o 
   0   0  12    82241.70    81960.16   2230.34 o 
   0   2  12   149648.64   153326.67   2107.43 o 
   2   2  12   164201.33   168183.52   2641.71 o 
   1   3  12     1908.18     1787.72     27.41 o 
   0   4  12      253.31      418.21     40.51 o 
   2   4  12      202.33      387.09     42.35 o 
   4   4  12   121787.38   119202.73   1482.87 o 
   1   5  12      100.83      113.81     17.47 o 
   3   5  12     1522.26     1431.80     33.11 o 
   0   6  12   103953.35   103127.88   1431.69 o 
   2   6  12    86947.32    86362.80    976.65 o 
   4   6  12      566.83      844.24     61.99 o 
   6   6  12    83831.15    82086.45   1686.43 o 
   1   7  12        0.63      -13.30     25.21 o 
   3   7  12     2375.42     2286.21     56.52 o 
   5   7  12      117.28      137.51     24.40 o 
   0   8  12    79777.39    82506.09   1686.46 o 
   2   8  12   106956.23   106510.58   1660.75 o 
   4   8  12     1906.56     2246.43    113.19 o 
   6   8  12    93842.30    90606.79   1730.74 o 
   8   8  12    64124.81    61418.70   1711.70 o 
   1   9  12      295.57      256.81     30.17 o 
   3   9  12      674.34      603.90     31.02 o 
   5   9  12      342.68      367.76     30.50 o 
   7   9  12      505.46      540.42     36.03 o 
   0  10  12    72280.73    71181.37   1310.93 o 
   2  10  12    78263.64    75873.91    872.42 o 
   4  10  12        0.54      285.45     71.65 o 
   6  10  12    70258.28    68553.72   1609.02 o 
   8  10  12    51818.86    50364.99   1338.03 o 
   1  11  12     2289.13     2199.36     46.05 o 
   3  11  12       37.68       87.61     35.72 o 
   5  11  12       55.65       60.44     51.50 o 
   7  11  12        0.11       67.35     38.49 o 
   0  12  12     1045.93      894.32     91.38 o 
   4  12  12    81081.99    79804.20   2267.18 o 
   1   2  13     6170.35     6110.37     68.21 o 
   2   3  13      591.16      642.87     18.26 o 
   1   4  13       22.86       56.81     21.67 o 
   3   4  13      675.15      619.54     20.48 o 
   2   5  13     8252.86     8083.95     98.40 o 
   4   5  13      430.14      403.49     21.90 o 
   1   6  13     2471.54     2398.79     40.35 o 
   3   6  13     4274.37     4250.15     54.76 o 
   5   6  13      676.56      716.54     33.02 o 
   2   7  13      641.83      701.13     25.64 o 
   4   7  13      512.13      605.90     25.69 o 
   6   7  13     1005.11      965.72     38.92 o 
   1   8  13      391.34      401.00     27.61 o 
   3   8  13      949.07      948.54     33.70 o 
   5   8  13      501.86      467.48     45.27 o 
   7   8  13      866.15      945.20     43.15 o 
   2   9  13     1698.95     1638.33     61.15 o 
   4   9  13      574.93      530.51     34.46 o 
   6   9  13      555.24      522.62     39.07 o 
   8   9  13      243.80      232.66     51.60 o 
   1  10  13      429.39      519.27     35.81 o 
   3  10  13     1079.38     1207.00     43.87 o 
   5  10  13      800.28      922.99     42.38 o 
   7  10  13     1522.47     1554.20     70.29 o 
   2  11  13      249.23      325.45     35.43 o 
   4  11  13     1056.62     1032.44     50.39 o 
   6  11  13     2838.18     2936.24     84.04 o 
   1  12  13       97.97      119.76     46.21 o 
   3  12  13      631.63      647.34     46.74 o 
   5  12  13      132.83      144.92     45.92 o 
   1   1  14     1186.39     1158.26     55.57 o 
   0   2  14       58.07      435.14     88.09 o 
   1   3  14      105.89      121.94     19.97 o 
   3   3  14      937.85      897.77     46.00 o 
   0   4  14    87463.63    89093.73   1407.10 o 
   2   4  14   100686.13   102318.83   1177.76 o 
   1   5  14     5758.73     5817.06     85.32 o 
   3   5  14      681.59      816.76     38.99 o 
   5   5  14     3335.81     3327.20    112.51 o 
   0   6  14      869.38     1066.25     58.36 o 
   2   6  14      393.45      735.65     57.21 o 
   4   6  14    62423.52    62345.75    798.06 o 
   1   7  14      477.63      525.05     30.23 o 
   3   7  14      612.30      576.82     30.21 o 
   5   7  14      969.84      941.87     39.79 o 
   7   7  14      411.56      363.48    100.53 o 
   0   8  14     1046.93     1538.55    156.02 o 
   2   8  14     1200.34     1353.26     43.62 o 
   4   8  14    69596.18    69519.97    951.98 o 
   6   8  14       58.11      561.26    136.60 o 
   1   9  14     1531.22     1609.46     45.68 o 
   3   9  14      373.12      463.91     38.12 o 
   5   9  14      147.99      219.54     39.65 o 
   7   9  14     3137.91     3088.01     73.38 o 
   0  10  14      252.83      306.15     83.87 o 
   2  10  14      125.16      329.80     57.05 o 
   4  10  14    45599.06    46226.30    766.74 o 
   6  10  14      938.03      952.17     54.19 o 
   1  11  14      440.11      432.13     38.60 o 
   3  11  14     2257.51     2367.41     61.57 o 
   0  12  14    58250.98    58676.61    994.19 o 
   1   2  15      229.99      269.91     25.89 o 
   2   3  15       63.45      110.72     29.68 o 
   1   4  15        2.77       -0.78     26.23 o 
   3   4  15       47.11       30.36     29.37 o 
   2   5  15     1643.56     1805.42     52.33 o 
   4   5  15      836.16      783.33     38.59 o 
   1   6  15     2386.31     2524.20    114.83 o 
   3   6  15      396.13      502.68     64.98 o 
   5   6  15     1823.70     1914.48     58.27 o 
   2   7  15      422.45      437.77     32.80 o 
   4   7  15       11.35       14.12     28.73 o 
   6   7  15      178.09      211.25     44.43 o 
   1   8  15     2430.91     2400.07     82.27 o 
   3   8  15      106.28      148.88     41.33 o 
   5   8  15      548.21      564.72     46.23 o 
   7   8  15      384.64      372.55     46.51 o 
   2   9  15     2014.90     2131.51     68.69 o 
   4   9  15      523.64      437.69     43.76 o 
   1  10  15      208.34      314.36     44.41 o 
   3  10  15      577.48      600.66     45.29 o 
   0   0  16   226648.84   239156.48   5885.73 o 
   0   2  16      709.61     1293.92    155.05 o 
   2   2  16     2843.79     2873.45     71.09 o 
   1   3  16      124.61      115.88     31.24 o 
   0   4  16    63979.76    62431.16   1294.13 o 
   2   4  16    87126.06    87665.18   1278.47 o 
   4   4  16       41.14      156.14     59.07 o 
   1   5  16      314.05      259.70     36.68 o 
   3   5  16       15.79        5.17     39.22 o 
   0   6  16      857.38      746.86     77.62 o 
   2   6  16      850.18     1072.90     97.17 o 
   4   6  16    62047.09    60619.75   1354.72 o 
   6   6  16      198.20      402.29     74.05 o 
   1   7  16      330.38      357.18     51.05 o 
   3   7  16      498.21      481.74     48.74 o 
   5   7  16      240.54      233.23     51.34 o 
   0   8  16   252890.02   263273.94   9962.31 o 
   2   8  16      795.03      987.92     92.56 o 
   4   8  16    55418.59    55237.41   1397.23 o 
   1   9  16      183.81      225.34     49.79 o 
   1   2  17     2254.44     2354.81     60.78 o 
   2   3  17      854.47      921.44     48.42 o 
   1   4  17      370.04      286.80     40.75 o 
   3   4  17      652.14      614.59     47.29 o 
   2   5  17     1679.62     1731.21     61.87 o 
   4   5  17     1182.94     1136.91     57.83 o 
   1   6  17     1615.30     1640.32     63.87 o 
   3   6  17      723.55      804.95     65.93 o 
   1   1  18      670.54      751.43     73.01 o 
   0   2  18       41.38      227.59    132.21 o 
   1   3  18      159.93      213.21     44.23 o 
   0   4  18    31092.96    31347.30    839.53 o 
                                                 
